# Supplementary material for: Effect of Gold Nanoparticle Size on Regulated Catalytic Activity of Temperature-Responsive Polymer−Gold Nanoparticle Hybrid Microgels
Source: Gels. 2024 May 22;10(6):357. doi: 10.3390/gels10060357 (PMC11202582; doi:10.3390/gels10060357)
Supplement: Supplementary file 1 [file gels-10-00357-s001.zip]

Archive with 1 entries (1 files):
- gels-3010128-supplementary.pdf
